# Supplementary material for: Modeling Chronic BaP Exposure in Bronchial Epithelial Cells Reveals Multi-Scale Drivers of Early Preneoplastic Reprogramming
Source: Cells. 2026 Mar 22;15(6):566. doi: 10.3390/cells15060566 (PMC13025689; doi:10.3390/cells15060566)
Supplement: Supplementary file 1 [file cells-15-00566-s001.zip]

Archive with 1 entries (1 files):
- cells-4168630-supplementary.pdf
